# Supplementary material for: Is it possible to introduce an interview to the Korean Medical Licensing Examination to assess professional attributes?: a survey-based observational study
Source: J Educ Eval Health Prof. 2022 May 10;19:10. doi: 10.3352/jeehp.2022.19.10 (PMC9257525; doi:10.3352/jeehp.2022.19.10)
Supplement: Supplementary file 1 [file jeehp-19-10-dataset1.xlsx]

## Sheet: coding book
Variables	Code	Answers		List of unprofessional conduct
id		id		1.Covering up medical malpractice
1-1. an appropriate timing to assess the 24 items.	0	No assessment is required.		2.Divulging medical information
	1	At the Basic Medical Education		3.Falling accidents in the hospital
	2	At the Korean Medical Licensing Examination.		4.False recording
	3	At the Graduate Medical Education / Continuing Professional Development		5.Foreign body retention
1-2. appropriate assessment tool on the 24 items	1	Written exam		6.Ghost surgery/treatment
	2	Objective Structured Clinical Examination		7.Issuing fake medical documents/death certificate
	3	Practice observation		8.Lending license to a unqualified person
	4	Interview		9.Medical negligence/malpractice
	5	N/A		10.Medication errors
2. Is it possible to prevent unprofessional conduct, when an interview to assess professional attributes in the Korean Medical Licensing Examination (KMLE)?	1	Possible		11.Misuse of propofol/psychotropic substances
	2	Impossible		12.Non-identification of a patient
	3	Not sure		13.Operation/treatment without informed consent
2_1. Why?		Please elaborate.		14.Posting patients’ information on social media
3. Do you think it is possible to implement an interview in the KMLE?	1	Possible		15.Practice or operation in a drunken state
	2	Impossible		16.Procedures without preparation for unanticipated events
	3	Not sure		17.Repetitive use of disposable syringes
	4	Others		18.Sexual assault in healthcare environment
3-1. Why?		Please elaborate.		19.Sexual harassment/assault/intercourse with a patient
4. Additional opnion		Please elaborate.		20.Sharing injection
5. Gender	1	man		21.Taking bribes
	2	woman		22.Transfusion complications
6. Position	1	Professor(Including clinical professor, research professor, lecture-exclusive professor)		23.Unevidenced treatment
	2	Medical school lecturer or researcher(Including full-time doctor)		24.Violence between health care workers
	3	Medical school staff(Including teaching assistant)
	4	Others
6_1. Additional Information		Please elaborate.
7. Do you have a medical license?	1	Yes
	2	No
8. Affiliation	1	Basic medical science
	2	Clinical science
	3	Medical education
	4	Social sciences and/or medical humanities
	5	others
8_1. Additional Information		Please elaborate.
9. Experience in Medical Education	1	Less than 1 year
	2	over 1 year ~ less than 5 years
	3	over 5 years ~ less than 10 years
	4	over 10 years
10. Have you ever got involved in educational activities?	1	Yes
	2	No
10_1. lecture	0	Have no experience
	1	Have experience
10_2. preceptor in clinical clerkship	0	Have no experience
	1	Have experience
10_3. Clinical skills laboratories	0	Have no experience
	1	Have experience
10_4. supervision of resident	0	Have no experience
	1	Have experience
10_5. continuing professional development	0	Have no experience
	1	Have experience
10_6. others	0	Have no experience
	1	Have experience
10_7. Additional Information		Please elaborate.
11. Have you ever got involved in assessment activities?	1	Yes
	2	No
11_1. admission selection	0	Have no experience
	1	Have experience
11_2. written exam	0	Have no experience
	1	Have experience
11_3. Workplace-based assessment in clinical clerkship	0	Have no experience
	1	Have experience
11_4. clinical skills assessment	0	Have no experience
	1	Have experience
11_5. portfolio	0	Have no experience
	1	Have experience
11_6. assessment of specialist	0	Have no experience
	1	Have experience
11_7. others	0	Have no experience
	1	Have experience
11_8. Additional Information		Please elaborate.
12. Do you have any experience in the Korean Medical Licensing Examination or the certifying and qualifying examination for specialist?	0	Have no experience
	1	Have experience
12_1. written exam in KMLE	0	Have no experience
	1	Have experience
12_2. OSCE in KMLE	0	Have no experience
	1	Have experience
12_3. written exam in the certifying and qualifying examination for specialist	0	Have no experience
	1	Have experience
12_4. OSCE in the certifying and qualifying examination for specialist	0	Have no experience
	1	Have experience
12_5. others	0	Have no experience
	1	Have experience
12_6. Additional Information		Please elaborate.
13. Duplicated number in education experience		Duplicated number in education experience
14. Duplicated number in assessment experience		Duplicated number in education experience
15. Duplicated number in getting involved in KMLE or the certifying and qualifying examination for specialist		Duplicated number in education experience

## Sheet: data
id	1.Covering up medical malpractice_timing	1.Covering up medical malpractice_tool	2.Divulging medical information_timing	2.Divulging medical information_tool	3.Falling accidents in the hospital_timing	3.Falling accidents in the hospital_tool	4.False recording_timing	4.False recording_tool	5.Foreign body retention_timing	5.Foreign body retention_tool	6.Ghost surgery/treatment_timing	6.Ghost surgery/treatment_tool	7.Issuing fake medical documents/death certificate_timing	7.Issuing fake medical documents/death certificate_tool	8.Lending license to a unqualified person_timing	8.Lending license to a unqualified person__tool	9.Medical negligence/malpractice_timing	9.Medical negligence/malpractice_tool	10.Medication errors_timing	10.Medication errors_timing	11.Misuse of propofol/psychotropic substances_timing	11.Misuse of propofol/psychotropic substances_tool	12.Non-identification of a patient_timing	12.Non-identification of a patient_tool	13.Operation/treatment without informed consent_timing	13.Operation/treatment without informed consent_tool	14.Posting patients’ information on social media_timing	14.Posting patients’ information on social media_tool	15.Practice or operation in a drunken state_timing	15.Practice or operation in a drunken state_tool	16.Procedures without preparation for unanticipated events_timing	16.Procedures without preparation for unanticipated events_tool	17.Repetitive use of disposable syringes_timing	17.Repetitive use of disposable syringes_tool	18.Sexual assault in healthcare environment_timing	18.Sexual assault in healthcare environment_tool	19.Sexual harassment/assault/intercourse with a patient_timing	19.Sexual harassment/assault/intercourse with a patient_tool	20.Sharing injection_timing	20.Sharing injection_tool	21.Taking bribes_timing	21.Taking bribes_tool	22.Transfusion complications_timing	22.Transfusion complications_tool	23.Unevidenced treatment_timing	23.Unevidenced treatment_tool	24.Violence between health care workers_timing	24.Violence between health care workers_tool	2. Is it possible to prevent unprofessional conduct, when an interview to assess professional attributes in the Korean Medical Licensing Examination?
1	3	5	1	5	0	5	1	5	3	5	1	5	1	5	3	5	3	5	1	5	1	5	1	5	3	5	1	5	1	5	3	5	1	5	1	5	1	5	1	5	3	5	1	5	3	5	1	5	2
2	1	1	1	3	1	3	1	1	1	3	1	1	1	1	1	1	1	3	1	2	1	3	1	2	1	1	1	1	1	3	1	2	1	2	1	3	1	3	1	2	1	1	1	1	1	1	3	3	2
3	2	4	2	4	1	3	1	4	1	4	2	4	1	4	1	4	2	4	1	3	2	4	2	4	1	3	1	4	1	4	2	4	1	3	1	4	1	4	1	4	2	4	1	2	1	4	2	1	1
4	1	3	1	2	3	2	1	2	3	2	3	4	3	3	2	1	1	2	3	4	3	4	1	2	1	3	1	3	1	3	2	2	3	3	1	2	1	4	1	2	3	3	3	2	3	4	3	4	1
5	1	3	1	3	1	2	1	4	1	1	1	4	1	3	1	4	1	1	1	2	1	1	1	2	1	3	1	3	1	4	1	1	1	1	1	4	1	4	1	1	1	4	1	3	1	3	1	3	1
6	1	4	3	3	1	2	1	2	2	1	2	1	1	1	1	1	3	1	3	2	2	2	2	2	1	4	1	1	2	1	2	1	1	1	1	1	3	1	1	1	3	3	1	2	3	3	1	1	2
7	1	3	2	1	2	1	2	1	3	5	2	1	2	1	2	1	3	1	3	5	3	5	2	1	2	2	2	1	3	5	2	2	2	1	2	1	2	1	2	1	3	5	2	1	2	1	3	5	1
8	3	3	3	1	3	1	1	1	3	1	3	1	3	1	3	1	0	5	3	4	3	1	1	1	1	1	1	1	1	5	1	1	3	1	3	1	3	1	3	1	1	1	1	1	0	5	1	4	2
9	1	1	3	1	3	1	3	1	3	1	2	1	2	1	2	1	1	2	3	1	3	1	3	1	2	1	1	1	3	3	1	3	3	1	1	4	3	4	1	3	2	1	1	1	1	1	1	4	1
10	1	3	1	1	3	3	3	3	3	3	3	3	1	1	1	2	3	3	3	3	3	3	3	3	1	3	1	3	3	3	3	3	3	3	1	3	3	3	1	3	1	4	3	3	3	3	3	3	2
11	1	1	1	1	1	1	1	1	1	1	1	3	1	1	1	1	1	1	1	1	1	3	1	1	1	1	1	1	1	3	1	1	1	1	1	3	1	3	1	1	1	3	1	1	1	1	1	3	2
12	1	3	1	1	1	1	2	1	3	1	2	1	2	1	2	1	3	2	3	1	3	1	1	2	1	2	1	1	1	1	1	1	3	1	1	1	1	1	1	1	2	1	1	1	3	1	1	1	3
13	2	1	2	1	2	1	2	1	2	1	2	1	2	1	2	1	2	1	2	1	3	5	2	1	2	1	2	1	2	1	2	1	2	1	2	1	2	1	2	1	2	1	2	1	2	1	3	5	2
14	1	4	3	4	1	1	1	2	1	2	1	4	1	2	3	4	3	3	3	4	1	4	3	4	1	3	1	4	1	4	3	3	1	3	1	4	1	4	1	3	1	4	3	3	3	3	1	4	1
15	2	1	1	1	1	1	2	2	1	1	2	1	2	2	2	1	3	2	1	2	1	1	1	2	2	1	1	1	1	3	3	3	2	4	1	3	1	3	2	4	2	4	2	2	3	4	1	3	2
16	3	3	2	2	3	3	1	1	3	3	1	1	3	3	2	1	3	3	1	1	1	4	3	3	3	3	2	1	1	2	3	3	1	1	1	3	3	3	1	1	3	3	2	1	3	3	3	3	2
17	2	4	2	4	2	3	2	4	2	3	2	4	2	4	2	4	2	4	2	3	2	4	2	3	2	3	2	4	2	4	2	3	2	3	2	4	2	4	2	3	2	4	2	3	2	4	2	4	1
18	3	1	2	1	3	1	3	3	3	2	1	3	2	1	1	5	3	3	1	1	1	3	3	3	2	1	2	1	1	3	2	2	1	3	1	3	1	3	1	3	1	1	1	1	3	3	1	3	2
19	3	3	2	1	3	1	2	1	3	3	3	1	2	1	2	1	3	1	2	1	2	1	2	1	2	2	2	1	3	3	2	1	3	3	1	1	3	1	3	1	3	1	2	1	2	1	3	1	1
20	3	3	3	3	1	2	3	3	3	3	3	3	3	3	3	4	3	3	3	3	3	3	1	1	1	2	1	3	3	3	3	3	3	3	3	4	3	3	3	3	0	5	2	2	3	3	3	3	2
21	3	3	3	3	3	3	3	3	3	3	3	3	3	3	3	5	3	3	0	5	3	3	3	5	3	3	1	3	3	3	3	3	3	3	1	3	3	3	3	3	3	5	3	3	3	5	1	3	2
22	3	4	3	4	3	3	2	1	1	3	2	4	2	1	2	1	2	3	3	3	0	5	2	3	1	3	1	4	0	5	2	1	3	3	3	4	3	5	3	4	3	4	1	3	3	1	3	4	1
23	3	3	3	3	3	3	3	3	3	3	3	3	3	3	3	3	3	3	3	3	3	3	3	3	3	3	3	3	3	3	3	3	3	3	3	3	3	3	3	3	3	3	3	3	3	3	3	3	2
24	3	3	3	3	1	1	1	1	1	1	3	3	1	1	3	3	3	3	2	1	3	3	3	3	2	1	1	1	2	1	2	1	2	1	3	3	1	1	2	1	1	1	1	1	2	1	3	3	1
25	3	4	1	4	3	5	3	5	3	5	3	5	3	4	3	5	3	4	1	2	3	5	1	2	1	4	1	3	3	5	3	4	1	3	0	5	3	5	1	2	1	4	1	2	3	5	0	5	2
26	2	4	2	1	1	1	2	1	1	1	3	1	2	1	3	1	2	1	3	1	1	1	3	1	2	1	1	1	1	1	3	1	3	1	1	1	1	1	3	1	2	1	3	1	3	1	1	1	1
27	0	5	0	5	0	5	0	5	0	5	0	5	0	5	0	5	0	5	0	5	0	5	0	5	0	5	0	5	0	5	0	5	0	5	0	5	0	5	0	5	0	5	0	5	0	5	0	5	2
28	2	1	1	1	1	2	2	1	2	2	2	2	2	1	2	2	2	1	2	1	0	5	2	1	2	1	1	1	2	2	2	2	1	2	0	5	0	5	1	1	1	1	2	2	1	1	0	5	1
29	3	3	2	1	3	3	2	1	3	3	3	3	2	1	2	1	3	3	2	1	0	5	2	1	3	3	3	3	3	3	2	2	2	2	0	5	0	5	2	2	2	1	2	2	3	3	0	5	3
30	1	2	1	1	1	1	1	1	3	3	1	1	1	1	1	1	1	1	1	1	1	1	2	2	1	2	1	1	1	1	1	1	1	1	1	1	1	1	1	1	1	1	1	1	1	1	1	1	2
31	3	3	1	3	3	3	1	2	3	3	2	1	1	1	2	1	3	3	3	3	3	3	3	2	1	2	3	3	1	3	3	3	3	3	1	4	1	4	3	3	1	4	2	2	3	3	3	3	1
32	2	2	2	3	2	3	2	3	2	2	2	4	2	3	2	4	2	3	2	3	1	4	2	3	2	2	0	5	1	4	3	3	2	3	1	4	2	4	2	3	1	4	2	3	2	2	1	4	1
33	2	4	3	4	2	4	3	4	2	4	3	4	3	4	2	4	2	4	2	4	3	4	2	4	2	4	2	4	3	4	2	4	2	4	3	4	2	4	2	4	2	4	2	4	2	4	3	4	1
34	1	4	1	4	0	5	1	4	0	5	1	4	1	4	1	4	1	4	0	5	1	4	0	5	1	4	1	4	1	4	0	5	1	4	1	4	1	4	1	4	1	4	0	5	1	4	1	4	2
35	1	4	1	4	1	3	1	3	1	3	1	4	1	3	1	2	1	4	1	3	1	4	1	3	1	2	1	3	1	4	1	4	1	2	1	4	1	4	1	2	1	2	-	-	1	4	1	-	1
36	2	3	2	3	2	3	2	3	2	3	2	3	2	3	2	3	2	3	2	3	2	3	2	3	2	3	2	3	2	3	2	3	2	3	2	3	2	3	2	3	2	3	2	3	2	3	2	3	1
37	0	5	0	5	0	5	0	5	0	5	0	5	0	5	0	5	0	5	0	5	0	5	0	5	0	5	0	5	0	5	0	5	0	5	0	5	0	5	0	5	0	5	0	5	0	5	0	5	2
38	3	4	2	1	1	1	2	1	2	1	2	1	2	1	3	1	3	1	2	1	2	1	2	1	2	1	2	1	2	1	2	1	2	1	1	3	2	1	2	1	2	1	3	1	2	1	2	1	1
39	1	3	1	3	1	3	1	3	1	3	1	3	3	3	3	3	1	3	1	3	1	3	1	3	1	3	3	3	1	3	1	3	3	3	1	3	3	3	3	3	3	3	1	3	1	3	3	3	1
40	0	5	2	1	2	1	2	1	2	1	3	4	3	4	3	4	3	4	2	1	3	4	2	3	3	4	2	1	3	4	3	4	3	4	0	5	3	4	3	4	3	4	2	2	3	4	3	4	2
41	3	4	3	1	0	5	1	1	3	2	3	1	1	1	3	1	3	3	1	2	3	1	1	2	1	1	1	1	3	4	1	3	3	2	3	4	3	1	1	3	3	1	1	2	3	1	3	4	3
42	1	1	1	1	1	3	1	1	3	2	3	4	1	1	1	1	1	3	1	2	1	1	1	2	1	3	0	5	1	3	2	1	1	3	3	3	1	1	1	3	3	4	1	2	3	4	1	4	1
43	3	3	3	3	1	2	0	5	3	3	3	3	3	3	2	1	3	3	3	3	3	3	3	3	1	1	1	1	3	3	3	3	2	1	3	3	3	3	2	1	3	3	2	1	3	3	3	3	3
44	3	4	3	4	2	2	1	1	0	5	3	4	1	1	3	4	3	4	2	2	3	4	1	3	3	4	1	1	2	1	3	4	1	2	3	4	3	4	1	2	1	1	2	2	2	3	3	4	2
45	1	4	2	1	1	3	2	1	3	3	3	3	2	1	2	1	1	3	1	3	3	3	1	1	1	2	3	3	1	4	1	4	2	4	1	4	1	1	3	3	3	3	2	1	3	4	1	4	1
46	1		0	5	1		0	5	1		0	5	0	5	0	5	1		0	5	0	5	0	5	1		1		0	5	1		1		0	5	0	5	1		0	5	1		1		0	5	2
47	2	1	2	1	1	2	2	1	1	2	3	1	2	1	2	1	2	1	1	2	3	1	1	2	2	1	1	3	3	1	1	2	3	1	1	3	3	1	3	1	3	1	2	1	3	1	1	4	2
48	1	2	1	1	1	3	1	1	1	3	1	1	1	1	1	1	0	5	1	3	1	1	1	3	3	3	1	3	1	1	0	5	1	3	1	3	1	1	1	3	1	1	1	2	0	5	1	3	2
49	3	2	1	3	1	3	3	3	3	1	3	3	3	3	3	3	3	3	3	3	3	3	3	3	1	3	1	1	3	3	3	1	3	2	3	3	3	3	3	3	3	3	3	2	3	3	3	3	2
[truncated: 38 more columns]
